# Supplementary material for: Fitness change in relation to mutation number in spontaneous mutation accumulation lines of Chlamydomonas reinhardtii
Source: Evolution. 2017 Oct 26;71(12):2918–29. doi: 10.1111/evo.13360 (PMC5765464; doi:10.1111/evo.13360)
Supplement: Supplementary file 6 — Table S1. Maximum likelihood parameter estimates for each strain for models of with one or two mutational effect categories, allowing for varying residual variance. [file EVO-71-2918-s006.xlsx]

## Sheet: Sheet1
Supplemental Table 1
Mutational effects models with variable residual variance
					neutral		mutational effect 1
strain	c	µ	VE	ΔVE	p1	s1	p2	s2	log likelihood (logl)	change in logl	logl2	p-value
CC-1952	1	-0.0179	0.000136	0.000123	1	0	0	-0.0303	182.0564
	2	-0.0147	0.0000790	-1.62e-06	0.992	0	0.00806	-0.0179	185.179	3.123	6.246	0.044
CC-2342	1	-0.0112	0.000329	0.000948	1	0	0	0.0343	124.347
	2	-0.00019	0.0000720	0.000155	0.989	0	0.0112	-0.0201	127.542	3.195	6.390	0.041
CC-2344	1	-0.0195	0.000208	1.56e-05	1	0	0	0.669	152.347
	2	-0.0150	0.0000890	-1.11e-06	0.996	0	0.00407	-0.0310	156.284	3.937	7.874	0.02
CC-2931	1	-0.0159	0.000129	0.000148	1	0	0	0.0163	156.098
	2	-0.00853	0.0000850	1.82e-07	0.0000280	0	1	-0.000121	163.700	7.603	15.207	0.00050
CC-2937	1	-0.0245	0.000200	0.000726	1	0	0	-0.176	178.847
	2	-0.0274	0.000240	-1.82e-06	0	0	1	0.000101	182.239	3.392	6.785	0.034
