# Supplementary material for: Fitness change in relation to mutation number in spontaneous mutation accumulation lines of Chlamydomonas reinhardtii
Source: Evolution. 2017 Oct 26;71(12):2918–29. doi: 10.1111/evo.13360 (PMC5765464; doi:10.1111/evo.13360)
Supplement: Supplementary file 7 — Table S2. Maximum likelihood parameter estimates for each strain for models of with one or two mutational effect categories, taking only into account the number of exonic mutations per MA line. [file EVO-71-2918-s007.xlsx]

## Sheet: Sheet1
Supplemental Table 2
Mutational effects models with exonic mutations
				neutral		mutational effect 1		mutational effect 2
strain	c	µ	VE	p1	s1	p2	s2	p3	s2	relative logL	LRT to models with less effect categories model (p-value)
CC1952	1	-0.0179	0.000136	1	0	0	-0.172			-3.853
	2	-0.0144	7.9e-05	0.98	0	0.0202	-0.0153			-0.00204	0.0213
	3	-0.0143	7.9e-05	0.000379	0	0.0183	-0.016	0.981	-1.9e-05	0	0.998
CC2342	1	-0.0112	0.000329	1	0	0	0.00322			-5.455
	2	-0.00132	8.7e-05	0.988	0	0.0122	-0.0275			-0.585	0.00767
	3	3.6e-05	6.8e-05	0.984	0	0.00773	-0.0333	0.00877	-0.014	0	0.557
CC2344	1	-0.0195	0.000208	1	0	0	-0.0741			-4.583
	2	-0.015	8.8e-05	0.993	0	0.00708	-0.0309			-0.11	0.0114
	3	-0.0143	8.8e-05	5e-06	0	0.993	-3.9e-05	0.007	-0.0308	0	0.896
CC2931	1	-0.0159	0.000129	1	0	0	0.112			-8.115
	2	-0.00851	8.9e-05	0.81	0	0.19	-0.001104			-0.424	0.000457
	3	-0.00832	7.5e-05	1.865e-17	0	0.997	-0.000259	0.00302	0.0143	0	0.654
CC2937	1	-0.0244	0.0002	1	0	0	-0.235			-1.693
	2	-0.0278	0.00019	1e-06	0	1	0.000222			0	0.184
	3	-0.0278	0.00019	3e-06	0	1	0.000222	0	3.185	0	1
